# Supplementary material for: Knowledge status of skin tear prevention and its demographic and occupational influencing factors: A National cross‐sectional survey among nurses
Source: J Adv Nurs. 2024 Jul 23;81(3):1412–22. doi: 10.1111/jan.16353 (PMC11810493; doi:10.1111/jan.16353)
Supplement: Supplementary file 1 — Table S1. Table S2. Table S3. [file JAN-81-1412-s001.xlsx]

## Sheet: Supplementary Table 1
Supplementary Table 1. General information of nurses (demographic characteristics and ST nursing history)（N=1293）
Content	N（%）
Demographic characteristics
Sex
Male	27（2.10%）
Female	1266（97.90%）
Age(years)
20-29	375（29.00%）
30-39	664（51.40%）
40-49	224（17.30%）
≥50	30（2.30%）
Professional title
Nurse	185（14.30%）
Primary nurse	432（33.40%）
Supervisor nurse	602（46.60%）
Co-chief superintendent nurse	59（4.60%）
Chief superintendent nurse	15（1.20%）
Number of years worked
1-5	244（18.90%）
6-10	342（26.50%）
11-15	346（26.80%）
16-20	207（16.00%）
＞20	154（11.90%）
Educational background
Associate degree	289（22.40%）
Bachelor's degree	981（75.90%）
Postgraduate degree or above	23（1.80%）
Hospital tier
Class III grade A hospital	723（55.90%）
Class III grade B hospital	245（18.90%）
Class II grade A hospital	177（13.70%）
Class II grade B hospital	80（6.20%）
Class I hospital	68（5.30%）
Department
Internal medicine	409（31.60%）
Surgical	449（34.70%）
Gynecology and obstetrics	26（2.00%）
Pediatric	37（2.90%）
ICU	63（4.90%）
Emergency	28（2.20%）
Operating theater	18（1.40%）
Stoma and wound care	33（2.60%）
Other comprehensive departments (Rehabilitation department, Infectious disease department, Oncology department, Traditional chinese medicine department)	230（17.80%）
ST nursing history
Are you a wound/ostomy/ incontinence specialized nurse?
Yes	304（23.50%）
No	989（76.50%）
Have you undergone training on wound/ stoma/incontinence nursing?
Yes	745（57.60%）
No	548（42.40%）
Have you undergone specialized training on ST?
Yes	480（37.10%）
No	813（62.90%）
Are you willing to participate in specialized training on ST?
Yes	1075（83.10%）
No	218（16.90%）
What is your anticipated involvement in the ST training program?
Teaching video materials independently	924（71.50%）
Online centralized learning	729（56.40%）
Face-to-face intensive training	886（68.50%）
Do you have nursing experience with patients who have ST?
Yes	884（68.40%）
No	342（26.50%）
Unclear	67（5.20%）
What is your Self-assessed grade of ST nursing ability？
Novice	512（39.60%）
Advanced beginner	608（47.00%）
Competent	104（8.00%）
Proficient	61（4.70%）
Expert	8（0.60%）
Did you expecte a degree of emphasis from managers？
Yes	1171（90.60%）
No	51（3.90%）
Unclear	71（5.50%）

## Sheet: Supplementary Table 2
Supplementary Table 2. Correlation of ST Knowledge Status and Self-directed Learning Competence（n=1293）
		K1-Aetiology	K2-Classification and observation	K3-Risk assessment	K4-Prevention	K5-Treatment	K6-Specific patient groups	OASES score	S1-Self motivational belief	S2-Task analysis	S3-Self monitor and regulation	S4-Self evaluation	SLCS-N score
K1-Aetiology	Pearson correlation	1	0.215	0.152	0.202	0.24	0.251	0.538	0.12	0.07	0.086	0.031	0.097
	P		＜0.001*	＜0.001*	＜0.001*	＜0.001*	＜0.001*	＜0.001*	＜0.001*	0.011*	0.002*	0.265	＜0.001*
K2-Classification and observation	Pearson correlation	0.215	1	0.112	0.214	0.337	0.271	0.647	0.074	0.062	0.09	0.061	0.081
	P	＜0.001*		＜0.001*	＜0.001*	＜0.001*	＜0.001*	＜0.001*	0.008*	0.027*	0.001*	0.028*	0.003*
K3-Risk assessment	Pearson correlation	0.152	0.112	1	0.112	0.107	0.093	0.337	0.063	0.039	0.054	0.041	0.058
	P	＜0.001*	＜0.001*		＜0.001*	＜0.001*	0.001*	＜0.001*	0.022*	0.162	0.05	0.14	0.037*
K4-Prevention	Pearson correlation	0.202	0.214	0.112	1	0.315	0.262	0.697	0.087	0.041	0.047	0.014	0.063
	P	＜0.001*	＜0.001*	＜0.001*		＜0.001*	＜0.001*	＜0.001*	0.002*	0.141	0.094	0.611	0.024*
K5-Treatment	Pearson correlation	0.24	0.337	0.107	0.315	1	0.281	0.704	0.123	0.086	0.103	0.101	0.116
	P	＜0.001*	＜0.001*	＜0.001*	＜0.001*		＜0.001*	＜0.001*	＜0.001*	0.002*	＜0.001*	＜0.001*	＜0.001*
K6-Specific patient groups	Pearson correlation	0.251	0.271	0.093	0.262	0.281	1	0.493	0.089	0.065	0.064	0.036	0.077
	P	＜0.001*	＜0.001*	0.001*	＜0.001*	＜0.001*		＜0.001*	0.001*	0.019*	0.022*	0.2	0.006*
OASES score	Pearson correlation	0.538	0.647	0.337	0.697	0.704	0.493	1	0.155	0.099	0.123	0.08	0.136
	P	＜0.001*	＜0.001*	＜0.001*	＜0.001*	＜0.001*	＜0.001*		＜0.001*	＜0.001*	＜0.001*	0.004*	＜0.001*
S1-Self motivational beliefs	Pearson correlation	0.12	0.074	0.063	0.087	0.123	0.089	0.155	1	0.785	0.791	0.692	0.932
	P	＜0.001*	0.008*	0.022*	0.002*	＜0.001*	0.001*	＜0.001*		＜0.001*	＜0.001*	＜0.001*	＜0.001*
S2-Task analysis	Pearson correlation	0.07	0.062	0.039	0.041	0.086	0.065	0.099	0.785	1	0.864	0.768	0.917
	P	0.011*	0.027*	0.162	0.141	0.002*	0.019*	＜0.001*	＜0.001*		＜0.001*	＜0.001*	＜0.001*
S3-Self monitor and regulation	Pearson correlation	0.086	0.09	0.054	0.047	0.103	0.064	0.123	0.791	0.864	1	0.836	0.945
	P	0.002*	0.001*	0.05	0.094	＜0.001*	0.022*	＜0.001*	＜0.001*	＜0.001*		＜0.001*	＜0.001*
S4-Self evaluation	Pearson correlation	0.031	0.061	0.041	0.014	0.101	0.036	0.08	0.692	0.768	0.836	1	0.851
	P	0.265	0.028*	0.14	0.611	＜0.001*	0.2	0.004*	＜0.001*	＜0.001*	＜0.001*		＜0.001*
SLCS-N score	Pearson correlation	0.097	0.081	0.058	0.063	0.116	0.077	0.136	0.932	0.917	0.945	0.851	1
	P	＜0.001*	0.003*	0.037*	0.024*	＜0.001*	0.006*	＜0.001*	＜0.001*	＜0.001*	＜0.001*	＜0.001*
Note: *P＜0.05.The content of the items is displayed in the form of initial letters of the subscale, item number, and specific content.

## Sheet: Supplementary Table 3
Supplementary Table 3. Independent variable assignment table
Independent variable	Assignment method
Sex	0=Male;1=Female
Age(years)	1=20-29;2=30-39;3=40-49;4=≥50
Professional title	1=Nurse;2=Primary nurse;3=Supervisor nurse;4=Co-chief superintendent nurse;5=Chief superintendent nurse
Number of years worked	1=1-5;2=6-10;3=11-15;4=15-20;5=>20
Educational background	1=Associate degree;2=Bachelor's degree;3=Postgraduate degree or above
Hospital tier	1=Class III grade A hospital;2=Class III grade B hospitall;3=Class II grade A hospital;4=Class II grade B hospital;5=Class I hospital
Department	1=Internal medicine;2=Surgical;3=Gynaecology and obstetrics;4=Pediatric;5=ICU;6=Emergency;7=Operating theater;8=Stoma and wound care;9=Other comprehensive departments
Wound/Ostomy/Incontinence specialized nurse	1=Yes;2=No
Participation in training for Wound/Ostomy/Incontinence care	1=Yes;2=No
Undergone specialized training on ST	1=Yes;2=No
Willingness to undergo ST training	1=Yes;2=No
Nursing experience with patients with STs	1=Yes;2=No;3=Unclear
Self-assessed grade in ST care	1=Novice;2= Advanced beginner;3=Competent;4= Proficient;5=Expert
Degree of emphasis of managers	1=Yes;2=No;3=Unclear
